# Supplementary material for: Structural Characterization of Polysaccharides from Noni (Morinda citrifolia L.) Juice and Their Preventive Effect on Oxidative Stress Activity
Source: Molecules. 2025 Feb 27;30(5):1103. doi: 10.3390/molecules30051103 (PMC11902223; doi:10.3390/molecules30051103)
Supplement: Supplementary file 1 [file molecules-30-01103-s001.zip]

Archive with 1 entries (1 files):
- molecules-3494130-supplementary.pdf
